# Supplementary material for: AMOTL2 mono-ubiquitination by WWP1 promotes contact inhibition by facilitating LATS activation
Source: Life Sci Alliance. 2021 Aug 17;4(10):e202000953. doi: 10.26508/lsa.202000953 (PMC8372784; doi:10.26508/lsa.202000953)
Supplement: Supplementary file 3 [file LSA-2020-00953_TableS3.xlsx]

## Sheet: qRT-PCR
Table S3. qRT-PCR primers and shRNA, sgRNA sequences used in this study.
Gene	Forward Sequence (5'-3')	Reverse Sequence (5'-3')
CTGF	AGG AGT GGG TGT GTG ACG A	CCA GGC AGT TGG CTC TAA TC
CYR61	CCT TGT GGA CAG CCA GTG TA	ACT TGG GCC GGT ATT TCT TC
ANKRD1	AGT AGA GGA ACT GGT CAC TGG	TGG GCT AGA AGT GTC TTC AGA T
SKP2	ATG CCC CAA TCT TGT CCA TCT	CAC CGA CTG AGT GAT AGG TGT
WWP1	TGC TTC ACC AAG GTC TGA TAC T	GCT GTT CCG AAC CAG TTC TTT T
CRB3	CTT CTG CAA ATG AGA ATA GCA CTG T	GAA GAC CAC GAT GAT AGC AGT GA
GAPDH	CTT CGC TCT CTG CTC CTC CT	GTT AAA AGC AGC CCT GGT GA

## Sheet: shRNA
Gene	Target Sequence (5'-3')
Control (GFP)	CAA CAA GAT GAA GAG CAC CAA
WWP1 #1	GCT GTT CAG AAA GGT ATT AAG
WWP1 #2	CAT GGA ATC TGT CCG AAA TTT
USP9X	CGC CTG ATT CTT CCA ATG AAA
CRB3	GGG CAA ATA CAG ACC ACT TCT

## Sheet: sgRNA
Gene	Target Sequence (5'-3')
Control (CAG)	GTT CCG CGT TAC ATA ACT TA
LATS1	CGT GCA GCT CTC CGC TCT AA
LATS2	TAC GCT GGC ACC GTA GCC CT
